# Supplementary material for: Variability and forensic efficiency of 12 X-STR markers in Namibian populations
Source: Int J Legal Med. 2024 Aug 6;138(6):2289–98. doi: 10.1007/s00414-024-03299-9 (PMC11490519; doi:10.1007/s00414-024-03299-9)
Supplement: Supplementary file 1 — Supplementary file1 (XLSX 1473 KB) [file 414_2024_3299_MOESM1_ESM.xlsx]

## Sheet: Tab.1,2-SM For. Eff. Par.
Tab.1-SM: Forensic efficiency parameters relative to the 12 X-STR markers included in the Investigator ArgusX-12 kit calculated by using StatsX software for the a)Mbukushu, b)Xun, c)Khwe and d)Owambo populations.
a)
b)
c)
d)
Tab.2-SM: Forensic efficiency parameters relative to the 4 linkage group calculated using StatsX software for the a)Mbukushu, b)Xun, c)Khwe and d)Owambo populations.
a)
b)
c)
d)

## Sheet: Tab.3-SM Link. Diseq. (LD)
Tab.3-SM: Linkage Disequilibrium (LD) pair test results relative to the 12 X-STR markers (Arlequin v3.5.2. software) for the a)Mbukushu, b)Xun, c)Khwe and d)Owambo populations. All 12 loci are reported in the same order as on the X-chromosome, from Xp22.31 (LG1 – blue color) to Xq28 (LG4, yellow color). The “+” sign indicates the pairs of markers with a significative LD (p-value < 0,05) versus th…
a)
b)
c)
d)

## Sheet: Tab.4-SM Distance Matrices (LG)
Tab.4-SM: Genetic distance matrices (Slatkin linearized Fst) among studied populations (Mbukushu, Xun, Khwe and Owambo) and reference populations by using Arlequin v3.5.2 software. Matrices refer to each linkage group: LG1 (a), LG2 (b), LG3 (c) and LG4 (d).
a)
	MBU	KHW	OWA	XUN	ERI	GUI	SOM	CAP	ETH	GER	CHI	PHI
MBU	0.00000
KHW	0.00972	0.00000
OWA	0.00061	0.00554	0.00000
XUN	0.01441	0.01194	0.01192	0.00000
ERI	0.00308	0.00751	0.00273	0.01119	0.00000
GUI	0.00245	0.00616	0.00268	0.01112	0.00177	0.00000
SOM	0.00412	0.00885	0.00454	0.01144	0.00146	0.00173	0.00000
CAP	0.00277	0.00581	0.00338	0.01229	0.00131	0.00155	0.00173	0.00000
ETH	0.00303	0.00787	0.00291	0.01055	0.00086	0.00133	0.00096	0.00141	0.00000
GER	0.00330	0.00744	0.00307	0.01053	0.00056	0.00175	0.00122	0.00134	0.00073	0.00000
CHI	0.00317	0.00771	0.00265	0.01130	0.00131	0.00200	0.00165	0.00174	0.00123	0.00081	0.00000
PHI	0.00359	0.00790	0.00363	0.01190	0.00137	0.00211	0.00166	0.00134	0.00102	0.00079	0.00019	0.00000
b)
	MBU	KHW	OWA	XUN	ERI	GUI	SOM	CAP	ETH	GER	CHI	PHI
MBU	0.00000
KHW	0.01721	0.00000
OWA	0.00898	0.01098	0.00000
XUN	0.00896	0.01019	0.00438	0.00000
ERI	0.01733	0.02047	0.01186	0.01163	0.00000
GUI	0.00679	0.00951	0.00119	0.00262	0.01050	0.00000
SOM	0.00876	0.01149	0.00452	0.00276	0.01023	0.00313	0.00000
CAP	0.00685	0.00816	0.00196	0.00134	0.01036	0.00005	0.00145	0.00000
ETH	0.00792	0.00982	0.00333	0.00020	0.00950	0.00198	0.00111	0.00037	0.00000
GER	0.00951	0.01048	0.00392	0.00046	0.01019	0.00292	0.00184	0.00113	0.00035	0.00000
CHI	0.01015	0.00911	0.00573	0.00217	0.00908	0.00389	0.00339	0.00143	0.00202	0.00104	0.00000
PHI	0.01339	0.01541	0.00946	0.00518	0.01242	0.00786	0.00488	0.00763	0.00501	0.00381	0.00206	0.00000
c)
	MBU	KHW	OWA	XUN	ERI	GUI	SOM	CAP	ETH	GER	CHI	PHI
MBU	0.00000
KHW	0.00985	0.00000
OWA	0.00657	0.01114	0.00000
XUN	0.01281	0.01712	0.00524	0.00000
ERI	0.00738	0.01171	0.00544	0.00684	0.00000
GUI	0.00563	0.00949	0.00306	0.00440	0.00196	0.00000
SOM	0.00758	0.01241	0.00680	0.00881	0.00277	0.00294	0.00000
CAP	0.00687	0.01166	0.00558	0.00465	0.00361	0.00286	0.00337	0.00000
ETH	0.00678	0.01269	0.00726	0.00588	0.00047	0.00241	0.00322	0.00406	0.00000
GER	0.00824	0.01470	0.00807	0.01050	0.00200	0.00411	0.00582	0.00637	0.00232	0.00000
CHI	0.00937	0.01235	0.00791	0.00813	0.00254	0.00293	0.00533	0.00569	0.00381	0.00419	0.00000
PHI	0.01040	0.01469	0.00673	0.00943	0.00453	0.00403	0.00662	0.00726	0.00519	0.00657	0.00355	0.00000
d)
	MBU	KHW	OWA	XUN	ERI	GUI	SOM	CAP	ETH	GER	CHI	PHI
MBU	0.00000
KHW	0.01241	0.00000
OWA	0.00000	0.00966	0.00000
XUN	0.00861	0.01660	0.01116	0.00000
ERI	0.00250	0.00854	0.00000	0.00684	0.00000
GUI	0.00229	0.00834	0.00000	0.00938	0.00132	0.00000
SOM	0.00303	0.01104	0.00213	0.00889	0.00177	0.00256	0.00000
CAP	0.00313	0.00868	0.00022	0.01029	0.00152	0.00070	0.00266	0.00000
ETH	0.00291	0.00861	0.00000	0.00831	0.00011	0.00132	0.00120	0.00164	0.00000
GER	0.00395	0.00887	0.00103	0.00751	0.00145	0.00213	0.00331	0.00230	0.00163	0.00000
CHI	0.00267	0.00987	0.00303	0.00793	0.00321	0.00406	0.00532	0.00392	0.00311	0.00182	0.00000
PHI	0.00003	0.01220	0.00376	0.00578	0.00319	0.00401	0.00562	0.00377	0.00279	0.00282	0.00067	0.00000

## Sheet: Fig.1-SM All. freq. distr.
Fig.1-SM: Alleles frequency distribution by a) Mbukushu (N=35), b) Xun (N=24), c) Khwe (N=48) and d) Owambo (N=54) complete genotyping.
	a)
	b)
	c)
	d)

## Sheet: Fig.2-SM For. Eff. Par.
Fig.2-SM: Graph that shows single forensic efficiency parameter trend relative to the four X-chromosome linkage groups for the a)Mbukushu, b)Xun, c)Khwe and d)Owambo populations.
a)
b)
c)
d)

## Sheet: Fig.3-SM NJ Trees
Fig.3-SM (a-d): Neighbour-Joining phylogenetic trees in circular pattern. The four trees (a-d) were elaborated using MegaX v. 11.0.13 software from the genetic distance matrices produced by Arlequin v3.5.2 software. The trees are drawn to scale, with branch lengths in the same units as those of the evolutionary distances used to infer the phylogenetic tree and the trees are root-free. Codes are b…
a) Linkage Group 1
b) Linkage Group 2
c) Linkage Group 3
d) Linkage Group 4

## Sheet: Genotypes - Mbu
N Hapl	N samples	DXS10148 DXS10135 DXS8378				N Hapl	N samples	DXS7132	DXS10079	DXS10074		N Hapl	N samples	DXS10103	HPRTB	DXS10101		N Hapl	N samples	DXS10146	DXS10134	DXS7423
LG1HAMBH1	1	?	16	11		LG2HAMBH1	1	12	17	15		LG3HAMBH1	2	16	12	30.2		LG4HAMBH1	1	?	37	15
LG1HAMBH2	1	?	19	11		LG2HAMBH2	1	12	20	7		LG3HAMBH2	1	16	13	?		LG4HAMBH2	1	?	38	15
LG1HAMBH3	1	?	20	10		LG2HAMBH3	1	12	21	14		LG3HAMBH3	2	16	13	28.2		LG4HAMBH3	2	24	36	16
LG1HAMBH4	1	?	21	12		LG2HAMBH4	1	12	21	16		LG3HAMBH4	2	16	13	29.2		LG4HAMBH4	1	26	34	14
LG1HAMBH5	1	?	21.1	10		LG2HAMBH5	1	12	22	7		LG3HAMBH5	1	16	13	31.2		LG4HAMBH5	1	26	34	15
LG1HAMBH6	1	?	23	12		LG2HAMBH6	1	12	22	13		LG3HAMBH6	1	16	14	32		LG4HAMBH6	1	26	36	14
LG1HAMBH7	2	?	23.1	11		LG2HAMBH7	1	12	22	16		LG3HAMBH7	1	16	15	35		LG4HAMBH7	1	26	38	14
LG1HAMBH8	1	?	24	10		LG2HAMBH8	1	13	17	14		LG3HAMBH8	1	17	11	29		LG4HAMBH8	1	27	28	15
LG1HAMBH9	1	13.3	18	11		LG2HAMBH9	1	13	18	7		LG3HAMBH9	1	17	14	31		LG4HAMBH9	1	27	30	14
LG1HAMBH10	2	13.3	24	10		LG2HAMBH10	2	13	20	7		LG3HAMBH10	1	17	14	32		LG4HAMBH10	1	27	34	14
LG1HAMBH11	2	13.3	30	10		LG2HAMBH11	1	13	20	9		LG3HAMBH11	2	17	14	34		LG4HAMBH11	1	27	38	14
LG1HAMBH12	1	17	20	10		LG2HAMBH12	1	13	20	12		LG3HAMBH12	1	17	15	33		LG4HAMBH12	1	28	30	13
LG1HAMBH13	1	18	19.1	10		LG2HAMBH13	1	13	20	15		LG3HAMBH13	1	18	11	34		LG4HAMBH13	1	29	33	15
LG1HAMBH14	1	18	20.1	12		LG2HAMBH14	2	13	20	16		LG3HAMBH14	1	18	12	24.2		LG4HAMBH14	1	29	33	16
LG1HAMBH15	1	18	21	13		LG2HAMBH15	1	13	20	17		LG3HAMBH15	1	18	13	32.2		LG4HAMBH15	1	29	35	15
LG1HAMBH16	1	18	22.1	11		LG2HAMBH16	1	13	20	18		LG3HAMBH16	1	18	13	33		LG4HAMBH16	1	29	?	15
LG1HAMBH17	1	18	24	11		LG2HAMBH17	1	13	21	12		LG3HAMBH17	1	18	16	33		LG4HAMBH17	1	29	36	15
LG1HAMBH18	1	18	24.1	11		LG2HAMBH18	1	13	22	14		LG3HAMBH18	1	19	9	33		LG4HAMBH18	1	30	30	14
LG1HAMBH19	1	18	25.1	11		LG2HAMBH19	1	14	17	7		LG3HAMBH19	2	19	11	26.2		LG4HAMBH19	1	30	37	14
LG1HAMBH20	2	19	19	13		LG2HAMBH20	1	14	17	15		LG3HAMBH20	1	19	12	?		LG4HAMBH20	1	30	37	15
LG1HAMBH21	1	19	21	11		LG2HAMBH21	1	14	18	16		LG3HAMBH21	1	19	12	28		LG4HAMBH21	1	30	38	16
LG1HAMBH22	1	19	23	12		LG2HAMBH22	1	14	18	17		LG3HAMBH22	1	19	12	29		LG4HAMBH22	1	31	30	14
LG1HAMBH23	1	19	23.1	12		LG2HAMBH23	2	14	19	10		LG3HAMBH23	1	19	12	30		LG4HAMBH23	2	31	32	14
LG1HAMBH24	1	19	26	12		LG2HAMBH24	1	14	19	16		LG3HAMBH24	1	19	12	32		LG4HAMBH24	1	31	32	15
LG1HAMBH25	2	19	35.2	11		LG2HAMBH25	1	14	20	15		LG3HAMBH25	1	19	13	?		LG4HAMBH25	1	31	33	14
LG1HAMBH26	1	22.1	31	11		LG2HAMBH26	2	14	20	17		LG3HAMBH26	1	19	13	29		LG4HAMBH26	2	31	33	15
LG1HAMBH27	1	23.1	18	11		LG2HAMBH27	1	14	21	15		LG3HAMBH27	1	19	13	29.2		LG4HAMBH27	1	31	36	14
LG1HAMBH28	1	23.1	21.1	11		LG2HAMBH28	1	14	22	14		LG3HAMBH28	1	19	13	30		LG4HAMBH28	1	32	30	15
LG1HAMBH29	1	23.1	22	10		LG2HAMBH29	1	14	23	14		LG3HAMBH29	1	19	13	31		LG4HAMBH29	1	33	36	14
LG1HAMBH30	1	23.1	23	11		LG2HAMBH30	1	15	18	20		LG3HAMBH30	1	19	13	32		LG4HAMBH30	1	33	38	14
LG1HAMBH31	1	24	22.1	13		LG2HAMBH31	1	15	19	7		LG3HAMBH31	1	19	13	33		LG4HAMBH31	1	34.2	36	14
LG1HAMBH32	1	25	19.1	11		LG2HAMBH32	2	15	19	12		LG3HAMBH32	1	19	14	?		LG4HAMBH32	1	35.2	32	14
LG1HAMBH33	1	27	30.1	12		LG2HAMBH33	1	15	19	14		LG3HAMBH33	5	19	14	29		LG4HAMBH33	1	35.2	36	14
LG1HAMBH34	2	27.1	18	12		LG2HAMBH34	1	15	19	15		LG3HAMBH34	1	19	14	32.2		LG4HAMBH34	1	36.2	31	16
LG1HAMBH35	1	29.1	18.1	10		LG2HAMBH35	1	15	20	15		LG3HAMBH35	1	19	14	33		LG4HAMBH35	1	36.2	37	14
LG1HAMBH36	1	29.1	26	13		LG2HAMBH36	1	15	20	15.3		LG3HAMBH36	1	20	11	?		LG4HAMBH36	2	36.2	37	15
LG1HAMBH37	1	31	21	11		LG2HAMBH37	2	15	20	16		LG3HAMBH37	1	20	12	27		LG4HAMBH37	1	36.2	38	14
LG1HAMBH38	1	31	21.1	14		LG2HAMBH38	2	15	20	17		LG3HAMBH38	1	20	12	31		LG4HAMBH38	1	37.2	35	81
LG1HAMBH39	1	31	24	11		LG2HAMBH39	1	15	22	16		LG3HAMBH39	1	20	12	31.3		LG4HAMBH39	1	37.2	36	14
LG1HAMBH40	1	31.1	21	11		LG2HAMBH40	1	16	18	16		LG3HAMBH40	1	20	13	29		LG4HAMBH40	1	38.2	33	14
LG1HAMBH41	3	32	19	12		LG2HAMBH41	1	16	19	18		LG3HAMBH41	1	20	13	32		LG4HAMBH41	1	38.2	37	15
LG1HAMBH42	1	32	23	11		LG2HAMBH42	2	16	22	16								LG4HAMBH42	1	38.2	39	13
																		LG4HAMBH43	1	39.2	29	15
																		LG4HAMBH44	1	40.2	36	16
																		LG4HAMBH45	1	42.2	40	14
																		LG4HAMBH46	1	44.2	33	13

## Sheet: Genotypes - Xun
N Hapl	N samples	DXS10148 DXS10135 DXS8378				N Hapl	N samples	DXS7132	DXS10079	DXS10074		N Hapl	N samples	DXS10103	HPRTB	DXS10101		N Hapl	N samples	DXS10146	DXS10134	DXS7423
LG1XH01	2	18	21	11		LG2XH01	2	11	20	17		LG3XH01	1	16	13	28.2		LG4XH01	1	26	37	15
LG1XH02	3	18	23	11		LG2XH02	1	13	18	7		LG3XH02	1	16	13	30.2		LG4XH02	2	27	37	14
LG1XH03	1	18	24	11		LG2XH03	2	13	19	15		LG3XH03	1	17	11	31		LG4XH03	1	28	34	15
LG1XH04	2	18	25	11		LG2XH04	3	13	21	15		LG3XH04	2	17	14	32		LG4XH04	1	30	34	15
LG1XH05	1	18	21.1	13		LG2XH05	2	13	22	19		LG3XH05	1	17	14	33		LG4XH05	2	30	35	16
LG1XH06	1	18	28.3	11		LG2XH06	1	13	25	14		LG3XH06	1	18	11	30		LG4XH06	1	31	35	14
LG1XH07	1	18	35.1	11		LG2XH07	1	13	21.2	15		LG3XH07	1	18	11	31		LG4XH07	1	31	38	15
LG1XH08	1	24	25.3	11		LG2XH08	1	14	14	13		LG3XH08	2	18	11	32		LG4XH08	2	31	38	16
LG1XH09	1	25	27.3	11		LG2XH09	1	14	18	17		LG3XH09	2	18	12	30		LG4XH09	3	31	39	16
LG1XH10	4	26	20	12		LG2XH10	2	14	19	18		LG3XH10	4	18	12	31		LG4XH10	1	31	40	15
LG1XH11	1	27	18	11		LG2XH11	1	14	20	16		LG3XH11	1	18	12	32		LG4XH11	1	31	40	16
LG1XH12	1	27	24	11		LG2XH12	3	14	20	18		LG3XH12	1	18	12	34		LG4XH12	1	32	35	13
LG1XH13	1	28	?	14		LG2XH13	1	14	20	19		LG3XH13	1	18	13	31		LG4XH13	2	32	35	14
LG1XH14	1	29	21.1	11		LG2XH14	1	15	18	16		LG3XH14	1	18	14	32		LG4XH14	1	32	36	16
LG1XH15	1	30	21.1	12		LG2XH15	2	15	19	14		LG3XH15	1	18	14	33		LG4XH15	2	32	37	14
LG1XH16	2	23.1	20.1	11		LG2XH16	3	15	19	15		LG3XH16	1	19	11	32		LG4XH16	1	33	35	14
LG1XH17	1	23.1	33.1	11		LG2XH17	1	15	19	16		LG3XH17	1	19	11	33		LG4XH17	2	34	36	16
LG1XH18	1	24.1	28.3	12		LG2XH18	1	15	19	18		LG3XH18	2	19	12	31		LG4XH18	1	35	36	16
LG1XH19	1	27.1	36.1	12		LG2XH19	3	15	20	18		LG3XH19	1	19	13	29		LG4XH19	1	33.1	37	15
LG1XH20	1	28.1	37.1	12		LG2XH20	2	15	22	15		LG3XH20	1	19	13	24.2		LG4XH20	1	33.1	37	16
LG1XH21	1	29.1	22.1	10		LG2XH21	2	15	22	16		LG3XH21	1	19	14	26		LG4XH21	1	33.1	38	15
LG1XH22	1	30.2	21	11		LG2XH22	1	16	19	16		LG3XH22	1	19	14	31		LG4XH22	1	34.2	35	14
LG1XH23	1	30.2	25	12		LG2XH23	1	16	19	17		LG3XH23	1	19	14	33		LG4XH23	2	34.2	35	15
LG1XH24	1	?	19	12		LG2XH24	1	16	19	19		LG3XH24	1	19	15	30		LG4XH24	1	36.2	38	14
LG1XH25	1	?	23	11		LG2XH25	1	17	19	16		LG3XH25	1	20	12	30		LG4XH25	2	?	36	15
LG1XH26	1	?	29	8		LG2XH26	1	18	21	17		LG3XH26	2	20	13	29		LG4XH26	2	?	36	16
LG1XH27	1	?	33	11								LG3XH27	1	20	13	30		LG4XH27	1	?	37	15
LG1XH28	1	?	20.1	11								LG3XH28	1	20	13	32		LG4XH28	1	?	37	16
LG1XH29	1	?	29.3	11								LG3XH29	2	20	13	33		LG4XH29	1	?	38	14
LG1XH30	1	?	35.1	11								LG3XH30	1	20	14	26		LG4XH30	1	?	38	81
LG1XH31	1	?	36.1	11								LG3XH31	2	17	12	?
LG1XH32	2	?	37.1	11

## Sheet: Genotypes - Khwe
N Hapl	N samples	DXS10148 DXS10135 DXS8378				N Hapl	N samples	DXS7132	DXS10079	DXS10074		N Hapl	N samples	DXS10103	HPRTB	DXS10101		N Hapl	N samples	DXS10146	DXS10134	DXS7423
LG1KH1	3	18	21	8		LG2KH1	3	12	20	13		LG3KH1	1	15	13	32		LG4KH1	1	24	38	15
LG1KH2	1	18	22	11		LG2KH2	3	12	20	14		LG3KH2	2	16	12	26.2		LG4KH2	1	25	34	15
LG1KH3	1	18	25	11		LG2KH3	2	12	20	17		LG3KH3	3	16	13	30.2		LG4KH3	4	25	38	14
LG1KH4	2	18	29	10		LG2KH4	4	12	21	14		LG3KH4	1	16	15	34		LG4KH4	1	26	34	15
LG1KH5	3	18	20.1	12		LG2KH5	1	12	22	12		LG3KH5	1	17	13	32		LG4KH5	2	26	37	14
LG1KH6	2	18	28.3	8		LG2KH6	1	13	17	14		LG3KH6	1	18	11	32		LG4KH6	1	27	32	14
LG1KH7	2	18	28.3	11		LG2KH7	1	13	18	16		LG3KH7	1	18	11	34		LG4KH7	1	27	33	14
LG1KH8	2	18	29.3	8		LG2KH8	1	13	19	12		LG3KH8	1	18	11	30.2		LG4KH8	1	27	35	14
LG1KH9	2	19	17	10		LG2KH9	3	13	20	12		LG3KH9	3	18	12	36		LG4KH9	1	27	35.2	14
LG1KH10	1	19	25	11		LG2KH10	1	13	20	13		LG3KH10	1	18	12	29.2		LG4KH10	5	28	32	17
LG1KH11	1	24	18	10		LG2KH11	4	13	20	16		LG3KH11	1	18	13	29		LG4KH11	1	28	34	15
LG1KH12	2	24	24.1	12		LG2KH12	1	13	21	16		LG3KH12	1	18	13	31		LG4KH12	1	28	35	15
LG1KH13	1	25	25	10		LG2KH13	2	13	21	19		LG3KH13	2	18	13	32		LG4KH13	1	28	36	15
LG1KH14	1	27	18	13		LG2KH14	2	13	22	16		LG3KH14	1	18	14	29		LG4KH14	1	28	38	14
LG1KH15	1	28	18.1	11		LG2KH15	1	14	19	13		LG3KH15	1	18	14	30		LG4KH15	2	29	30	14
LG1KH16	1	29	20.1	12		LG2KH16	3	14	20	14		LG3KH16	7	18	15	29		LG4KH16	2	29	32	14
LG1KH17	1	31	21.1	15		LG2KH17	1	14	20	15		LG3KH17	1	19	9	31		LG4KH17	2	29	32	17
LG1KH18	1	31	29.3	12		LG2KH18	3	14	20	16		LG3KH18	1	19	12	29		LG4KH18	1	29	34	14
LG1KH19	2	33	23	11		LG2KH19	2	14	20	17		LG3KH19	3	19	13	30		LG4KH19	1	29	34	16
LG1KH20	1	13.3	19	11		LG2KH20	1	14	20	19		LG3KH20	6	19	13	31		LG4KH20	1	29	35	14
LG1KH21	1	13.3	21	11		LG2KH21	6	14	21	15		LG3KH21	3	19	13	33		LG4KH21	1	29	36	14
LG1KH22	1	13.3	22	12		LG2KH22	2	14	21	16		LG3KH22	2	19	13	34		LG4KH22	2	30	33	14
LG1KH23	3	13.3	22	13		LG2KH23	1	14	21	17		LG3KH23	1	19	13	28.2		LG4KH23	3	30	36	14
LG1KH24	2	13.3	27	10		LG2KH24	1	14	22	12		LG3KH24	1	19	13	30.2		LG4KH24	1	30	37	16
LG1KH25	1	18.1	20.1	12		LG2KH25	2	14	22	18		LG3KH25	3	19	14	29		LG4KH25	5	31	35	16
LG1KH26	1	22.3	27.1	11		LG2KH26	1	15	10	16		LG3KH26	2	19	14	31		LG4KH26	1	31	36	16
LG1KH27	1	22.3	27.1	12		LG2KH27	2	15	18	14		LG3KH27	1	19	14	32		LG4KH27	1	31	38	15
LG1KH28	1	23.1	23	11		LG2KH28	1	15	18	17		LG3KH28	1	19	14	34		LG4KH28	3	31	39	16
LG1KH29	1	23.1	?	12		LG2KH29	1	15	18	19		LG3KH29	2	19	14	30.2		LG4KH29	2	32	31	14
LG1KH30	1	24.1	18	12		LG2KH30	1	15	18	20		LG3KH30	1	19	14	31.2		LG4KH30	1	32	36	14
LG1KH31	2	26.1	21	11		LG2KH31	1	15	19	14		LG3KH31	1	19	15	30		LG4KH31	2	32	38.3	16
LG1KH32	1	26.1	23	10		LG2KH32	3	15	21	17		LG3KH32	1	19	15	32.2		LG4KH32	2	33	31	15
LG1KH33	1	27.1	22.1	10		LG2KH33	2	15	22	17		LG3KH33	1	20	12	29.2		LG4KH33	2	30.2	34	14
LG1KH34	1	28.1	19	10		LG2KH34	2	15	23	18		LG3KH34	1	20	13	32		LG4KH34	2	36.2	35	15
LG1KH35	1	28.1	20.1	10		LG2KH35	1	16	21	18		LG3KH35	1	21	12	29		LG4KH35	1	36.2	38	14
LG1KH36	2	29.1	18	11		LG2KH36	1	14.1	21	12		LG3KH36	1	21	13	31		LG4KH36	1	38.2	37	13
LG1KH37	1	30.1	18	11		LG2KH37	1	15	22	?		LG3KH37	2	21	14	30		LG4KH37	1	42.2	30	15
LG1KH38	2	?	19	11								LG3KH38	1	21	14	32		LG4KH38	1	42.2	31	15
LG1KH39	4	?	20	12								LG3KH39	1	21	14	32.2		LG4KH39	2	42.2	35	14
LG1KH40	1	?	23	12								LG3KH40	1	21	14	33.2		LG4KH40	1	?	28	14
LG1KH41	1	?	30	8								LG3KH41	1	19	?	33		LG4KH41	1	?	33	15
LG1KH42	1	?	31	11								LG3KH42	1	?	15	32.2		LG4KH42	1	?	34	14
LG1KH43	1	?	17.1	10														LG4KH43	1	?	35	15
LG1KH44	2	?	19.1	11
LG1KH45	3	?	35.1	12
LG1KH46	1	?	21	?

## Sheet: Genotypes - Owambo
N Hapl	N samples	DXS10148 DXS10135 DXS8378				N Hapl	N samples	DXS7132	DXS10079	DXS10074		N Hapl	N samples	DXS10103	HPRTB	DXS10101		N Hapl	N samples	DXS10146	DXS10134	DXS7423
LG1OH01	1	17	21	12		LG2OH01	1	11	20	13		LG3OH01	3	16	12	26.2		LG4OH01	1	23	34	14
LG1OH02	1	17	18.1	11		LG2OH02	3	12	17	7		LG3OH02	1	16	12	27.2		LG4OH02	1	25	37	15
LG1OH03	1	18	17	11		LG2OH03	1	12	19	15		LG3OH03	1	16	13	29		LG4OH03	1	26	35	14
LG1OH04	1	18	20	12		LG2OH04	1	12	20	15		LG3OH04	2	16	13	28.2		LG4OH04	1	26	36	14
LG1OH05	1	18	24	11		LG2OH05	1	12	21	14		LG3OH05	2	16	13	29.2		LG4OH05	1	26	37	16
LG1OH06	1	18	27	12		LG2OH06	2	12	22	15		LG3OH06	2	16	13	30.2		LG4OH06	1	27	34	15
LG1OH07	2	18	18.1	11		LG2OH07	3	13	17	14		LG3OH07	1	16	14	32		LG4OH07	1	27	36	14
LG1OH08	1	18	21.1	11		LG2OH08	1	13	18	15		LG3OH08	1	16	14	31.2		LG4OH08	1	27	37	15
LG1OH09	1	18	21.1	12		LG2OH09	1	13	18	16		LG3OH09	3	16	15	32		LG4OH09	2	27	38	14
LG1OH10	1	18	23.1	11		LG2OH10	2	13	19	11		LG3OH10	2	16	15	33		LG4OH10	1	27	39	14
LG1OH11	1	18	24.1	11		LG2OH11	1	13	19	12		LG3OH11	1	16	15	34		LG4OH11	1	27	39	15
LG1OH12	1	19	22	12		LG2OH12	1	13	19	15		LG3OH12	1	16	15	31.2		LG4OH12	1	27	30.1	14
LG1OH13	1	19	24	10		LG2OH13	3	13	19	16		LG3OH13	1	16	16	32		LG4OH13	1	28	34	14
LG1OH14	1	19	28	12		LG2OH14	2	13	19	17		LG3OH14	1	16	16	30.2		LG4OH14	2	28	35	14
LG1OH15	1	23	18	10		LG2OH15	1	13	20	12		LG3OH15	1	17	12	32		LG4OH15	2	28	36	14
LG1OH16	1	23	23	11		LG2OH16	1	13	20	15		LG3OH16	2	17	13	28		LG4OH16	1	28	37	15
LG1OH17	1	24	18	10		LG2OH17	1	13	20	16		LG3OH17	1	17	13	29		LG4OH17	1	28	38	14
LG1OH18	1	24	22	11		LG2OH18	1	13	21	15		LG3OH18	2	17	13	31		LG4OH18	1	29	30	15
LG1OH19	1	24	24	10		LG2OH19	1	13	21	17		LG3OH19	1	17	14	32		LG4OH19	1	29	33	16
LG1OH20	1	25	21	11		LG2OH20	1	13	22	8		LG3OH20	1	17	14	33		LG4OH20	1	29	37	14
LG1OH21	1	26	23	11		LG2OH21	1	13	22	14		LG3OH21	1	18	9	32		LG4OH21	2	30	30	14
LG1OH22	1	26	24	11		LG2OH22	1	13	22	16		LG3OH22	1	18	11	29		LG4OH22	1	30	30	15
LG1OH23	1	26	19.1	11		LG2OH23	1	13	23	16		LG3OH23	6	18	11	32		LG4OH23	1	30	32	14
LG1OH24	1	27	20.1	10		LG2OH24	2	14	14	15		LG3OH24	1	18	12	24.2		LG4OH24	1	30	34	14
LG1OH25	1	28	30	11		LG2OH25	1	14	17	16		LG3OH25	1	18	13	29		LG4OH25	1	30	36	14
LG1OH26	1	29	23	10		LG2OH26	1	14	18	7		LG3OH26	1	18	13	33		LG4OH26	1	31	29	14
LG1OH27	1	29	25	11		LG2OH27	2	14	18	10		LG3OH27	1	18	14	32		LG4OH27	2	31	30	15
LG1OH28	1	30	20	11		LG2OH28	1	14	18	13		LG3OH28	1	18	17	31.2		LG4OH28	1	31	35	15
LG1OH29	2	31	21	11		LG2OH29	1	14	18	14		LG3OH29	1	19	9	32		LG4OH29	1	31	36	16
LG1OH30	2	31	17.1	11		LG2OH30	1	14	18	16		LG3OH30	1	19	9	33		LG4OH30	1	31	37	14
LG1OH31	1	13.3	19	11		LG2OH31	2	14	19	7		LG3OH31	1	19	9	30.2		LG4OH31	1	32	32	15
LG1OH32	2	13.3	25	10		LG2OH32	1	14	19	13		LG3OH32	2	19	11	32		LG4OH32	1	32	34	13
LG1OH33	1	13.3	25	12		LG2OH33	1	14	19	14		LG3OH33	1	19	12	29		LG4OH33	3	33	32	15
LG1OH34	1	13.3	27	10		LG2OH34	1	14	19	15		LG3OH34	1	19	12	30		LG4OH34	1	33	34	15
LG1OH35	2	13.3	30	10		LG2OH35	1	14	20	14		LG3OH35	1	19	12	30.2		LG4OH35	1	33	36	14
LG1OH36	1	13.3	19.1	12		LG2OH36	1	14	20	15		LG3OH36	1	19	13	28		LG4OH36	1	35	30	16
LG1OH37	1	13.3	20.1	12		LG2OH37	1	14	20	17		LG3OH37	4	19	13	29		LG4OH37	2	33.2	30.1	15
LG1OH38	1	20.1	23.1	11		LG2OH38	1	14	20	18		LG3OH38	1	19	13	32		LG4OH38	1	34.2	34	15
LG1OH39	2	23.1	30	12		LG2OH39	1	14	21	11		LG3OH39	3	19	13	33		LG4OH39	2	34.2	35	14
LG1OH40	1	23.1	20.1	11		LG2OH40	1	14	21	13		LG3OH40	1	19	13	30.2		LG4OH40	1	34.2	37	15
LG1OH41	1	24.1	21	10		LG2OH41	1	14	21	14		LG3OH41	1	19	13	31.2		LG4OH41	1	34.2	38	15
LG1OH42	1	25.1	20	11		LG2OH42	1	14	21	18		LG3OH42	1	19	14	28		LG4OH42	2	35.2	37	14
LG1OH43	1	25.1	22	12		LG2OH43	2	14	16.1	7		LG3OH43	1	19	14	29		LG4OH43	1	35.2	38	15
LG1OH44	1	25.1	21.3	11		LG2OH44	1	14	17.1	7		LG3OH44	3	19	14	30		LG4OH44	1	36.2	37	15
LG1OH45	1	25.1	22.1	11		LG2OH45	1	15	17	14		LG3OH45	1	19	14	30.1		LG4OH45	1	36.2	38	14
LG1OH46	1	26.1	21	12		LG2OH46	1	15	19	14		LG3OH46	3	19	14	30.2		LG4OH46	1	36.2	39	14
LG1OH47	1	26.1	22	10		LG2OH47	2	15	19	16		LG3OH47	1	19	15	29		LG4OH47	2	37.2	35	81
LG1OH48	3	26.1	26	11		LG2OH48	1	15	19	18		LG3OH48	1	19	15	31		LG4OH48	1	37.2	36	14
LG1OH49	1	26.1	19.1	11		LG2OH49	1	15	20	9		LG3OH49	1	19	15	32.2		LG4OH49	1	37.2	37	15
LG1OH50	1	26.1	33.1	11		LG2OH50	1	15	20	12		LG3OH50	1	20	12	26		LG4OH50	1	38.2	35	15
LG1OH51	1	27.1	22	9		LG2OH51	1	15	20	13		LG3OH51	1	20	12	30		LG4OH51	1	38.2	36	16
LG1OH52	1	29.1	21.1	12		LG2OH52	2	15	20	15		LG3OH52	1	20	13	29		LG4OH52	1	39.2	36	14
LG1OH53	1	30.1	23	10		LG2OH53	1	15	20	16		LG3OH53	1	20	13	31		LG4OH53	1	40.2	37	14
LG1OH54	1	31.3	31	11		LG2OH54	1	15	21	12		LG3OH54	1	20	14	30		LG4OH54	1	41.2	36	16
LG1OH55	1	32.1	20	11		LG2OH55	1	15	21	13		LG3OH55	1	20	14	32		LG4OH55	1	41.2	37	14
LG1OH56	1	33.1	33.1	11		LG2OH56	1	15	22	7		LG3OH56	1	21	12	30		LG4OH56	1	41.2	38	14
LG1OH57	1	34.1	33.1	11		LG2OH57	1	15	22	13		LG3OH57	1	18	13	?		LG4OH57	1	42.2	30	16
LG1OH58	1	?	18	12		LG2OH58	1	15	22	14								LG4OH58	1	42.2	37.2	14
LG1OH59	2	?	19	11		LG2OH59	1	15	18.2	14								LG4OH59	1	43.2	36	14
LG1OH60	1	?	19	12		LG2OH60	1	16	18	15								LG4OH60	1	?	33	13
LG1OH61	1	?	21	10		LG2OH61	1	16	21	18								LG4OH61	1	?	33	14
LG1OH62	4	?	21	11		LG2OH62	2	16	22	10								LG4OH62	2	?	33	15
LG1OH63	1	?	21	12		LG2OH63	1	17	18	18								LG4OH63	1	?	34	14
LG1OH64	1	?	21	13		LG2OH64	1	17	20	14								LG4OH64	1	?	34	15
LG1OH65	1	?	24	10		LG2OH65	1	17	22	18								LG4OH65	1	?	35	13
LG1OH66	1	?	25	10		LG2OH66	1	?	?	7								LG4OH66	1	?	36	14
LG1OH67	1	?	25	13														LG4OH67	1	?	36	15
LG1OH68	1	?	30	11														LG4OH68	1	?	27.1	15
LG1OH69	1	?	20.1	12														LG4OH69	1	?	34.2	15
LG1OH70	1	?	35.2	13														LG4OH70	1	?	34.3	14

[truncated: 13 more sheets: Fig.4-SM Regression, Hapl. Freq. LG1, Hapl. Shar. LG1, %HaplLG1, Hapl. Freq. LG2, Hapl. Shar. LG2, %HaplLG2, Hapl. Freq. LG3, Hapl. Shar. LG3, %HaplLG3, Hapl. Freq. LG4, Hapl. Shar. LG4, %HaplLG4]
